# Supplementary material for: Changes in the Fibrinolytic System of Patients Infected with Severe Acute Respiratory Syndrome Coronavirus 2
Source: J Clin Med. 2023 Aug 10;12(16):5223. doi: 10.3390/jcm12165223 (PMC10455675; doi:10.3390/jcm12165223)
Supplement: Supplementary file 1 [file jcm-12-05223-s001.zip]

Archive with 1 entries (1 files):
- jcm-2435663-supplementary.pdf
